# Supplementary material for: Misunderstanding publication bias: editors are not blameless after all
Source: F1000Res. 2012 Dec 4;1:59. [Version 1] doi: 10.12688/f1000research.1-59.v1 (PMC3782365; doi:10.12688/f1000research.1-59.v1)
Supplement: Publish or perish GenStat program — To illustrate possible issues regarding probability of a paper being published [file f1000research-1-236-s0000.tgz]

Archive with 1 entries (1 files):
- GenStat_program.txt
