# Supplementary material for: Misunderstanding publication bias: editors are not blameless after all
Source: F1000Res. 2012 Dec 4;1:59. [Version 1] doi: 10.12688/f1000research.1-59.v1 (PMC3782365; doi:10.12688/f1000research.1-59.v1)
Supplement: Publish or perish GenStat program — To illustrate possible issues regarding probability of a paper being published [file f1000research-1-236-s0000.tgz › GenStat_program.txt]

"GenStat program 'Publish or Perish V3'"
"To illustrate possible issues regarding probability of being published"

"Begin parameter input"
"The following parameters can be set to modify output"
SCALAR [VALUE=80]mu "anchor for quality scale"  
SCALAR [VALUE=2]alpha "parameter governing difference in logit acceptance"
SCALAR [VALUE=0.1]beta "parameter governing effect of quality on logit acceptance"
SCALAR [VALUE=20] ProbT "Probability target threshold"
SCALAR [VALUE=50] QualT "Quality target threshold"
"Parameter input ended"

"Set quality scale"
VARIATE[VALUES=1,2...100]Quality "notional quality scale for papers submitted"
VARIATE[NVALUES=100]logit1,logit2 "logits of acceptance in %"
"Probabilities that paper will be accepted"
VARIATE[NVALUES=100;IPRINT=EXTRA]p1,p2;EXTRA='Negative','Positive'

"Calculate values of curves to be plotted"
CALCULATE logit1,logit2=beta*(Quality-mu)+0,alpha "calculate logits"
CALCULATE p1=ilogit(logit1)"calculate probability of acceptance negative paper"
CALCULATE p2=ilogit(logit2)"calculate probability of acceptance positive paper"

"Calculate values of dashed lines to be placed on graph"
VARIATE[NVALUES=2;IPRINT=EXTRA]X1,X2,Y1,Y2,X3,Y3,Y4,X4,X5;\
EXTRA='random','rational','','','','','','',''
CALCULATE X1=QualT "set this to target quality threshold"
READ [PRINT=*] X2
0 100 :
READ [PRINT=*] Y1
-5 100 :
CALCULATE X3$[1],X3$[2]=-5,mu
CALCULATE Y2=ProbT "Set this to target (threshold) probability of acceptance"
CALCULATE Y3=ilogit(beta*(X1-mu)) "Prob accept for quality threshold, negative paper"
CALCULATE Y4=ilogit(beta*(X1-mu)+alpha) "Prob accept for quality threshold, positive paper"
CALCULATE X4=mu+logit(Y2)/beta "Quality accept for prob threshold, negative paper"
CALCULATE X5=mu+(logit(Y2)-alpha)/beta "Quality accept for prob threshold, negative paper"

CAPTION 'Probabilities of acceptance at threshold if offered by quality';STYLE=Stress
PRINT Y3,Y4
CAPTION 'Quality of acceptance at threshold if offered by probability';STYLE=Stress
PRINT X4,X5


TEXT[NVALUES=4]KeyAnn "Anotation for key"
READ KeyAnn
'negative study' 'positive study' 'quality based' 'probability based' :

FRAME [RESET=yes] WINDOW=1,5; XLOWER=0,0.43; XUPPER=0.75,0.8; YLOWER=0.25,0.35; YUPPER=1,0.45; XMLOWER=0.12,0.22;\
 XMUPPER=0.05,0.15; YMLOWER=0.1,2; YMUPPER=0.07,0.17; BOX=include,omit;BOXKEY=omit
PEN [RESET=yes] 1,2,3,4; METHOD=4(line); SYMBOL=4(0); JOIN=4(ascending); LINESTYLE=1,3,2,4;\
 THICKNESS=2,2,1,1; CLINE='red','blue','black','black'


XAXIS [RESET=yes] WINDOW=1; LPOSITION=outside; LDIRECTION=parallel; MPOSITION=outside;\
 ARROWHEAD=omit; ACTION=display; TRANSFORM=identity;LOWER=0;TITLE='Quality'
YAXIS [RESET=yes] WINDOW=1; LPOSITION=outside; LDIRECTION=perpendicular; MPOSITION=outside;\
 ARROWHEAD=omit; ACTION=display;TRANSFORM=identity;MARKS=10;LOWER=0;TITLE='Probability accepted'

"Figure 1"
DGRAPH [WINDOW=1;KEYWINDOW=5;TITLE='Probability of paper being accepted v quality by result']\
 Y=p1,p2,Y1,Y3,Y4; X=2(Quality),X1,X3,X3;\
PEN=1,2,4,4,4;DESCRIPTION=KeyAnn$[1],KeyAnn$[2],KeyAnn$[3],'',''

"Figure 2"
DGRAPH [WINDOW=1;KEYWINDOW=5;TITLE='Probability of paper being accepted v quality by result']\
 Y=p1,p2,Y2,Y1,Y1; X=2(Quality),X2,X4,X5;\
PEN=1,2,3(3);DESCRIPTION=KeyAnn$[1],KeyAnn$[2],KeyAnn$[4],'',''
